# Supplementary material for: Molecular Dynamics and Near-Tg Phenomena of Cyclic Thioethers
Source: Int J Mol Sci. 2023 Dec 6;24(24):17166. doi: 10.3390/ijms242417166 (PMC10742681; doi:10.3390/ijms242417166)
Supplement: Supplementary file 1 [file ijms-24-17166-s001.zip]

Archive with 1 entries (1 files):
- ijms-2717959-supplementary.pdf
